# Supplementary material for: The Effectiveness of School-Based Interventions on Obesity-Related Behaviours in Primary School Children: A Systematic Review and Meta-Analysis of Randomised Controlled Trials
Source: Children (Basel). 2021 Jun 8;8(6):489. doi: 10.3390/children8060489 (PMC8228296; doi:10.3390/children8060489)
Supplement: Supplementary file 1 [file children-08-00489-s001.zip]

Archive with 3 entries (3 files):
- Table S1 PRISMA checklist.pdf
- Table S2 Search Strategy.pdf
- Table S3 Characteristics of Included Studies.pdf
